# Supplementary material for: Localised Effects of a Mega-Disturbance: Spatiotemporal Responses of Intertidal Sandy Shore Communities to the 2010 Chilean Earthquake
Source: PLoS One. 2016 Jul 6;11(7):e0157910. doi: 10.1371/journal.pone.0157910 (PMC4934883; doi:10.1371/journal.pone.0157910)
Supplement: S1 Table — (XLSX) [file pone.0157910.s001.xlsx]

## Sheet: Species abundances
	Cocholgüe				Hualpén				Llico				Mehuín				La Misión				Maicolpué
	2010-02-01	2010-03-01	2010-09-01	2011-03-01	2010-02-01	2010-03-01	2010-09-01	2011-03-01	2010-02-01	2010-03-01	2010-09-01	2011-03-01	2010-02-01	2010-03-01	2010-09-01	2011-03-01	2010-02-01	2010-03-01	2010-09-01	2011-03-01	2010-02-01	2010-03-01	2010-09-01	2011-03-01
Bathyporeiapus magellanicus Schellenberg, 1931	0	0	0	1	0	0	0	0	0	0	0	0	0	0	0	0	0	0	0	6	0	0	0	1
Neotrypaea uncinata (Milne-Edwards, 1837)	0	0	0	0	0	0	0	0	0	1	0	0	0	0	0	0	0	0	0	0	0	0	0	0
Romaleon polyodon (Poeppig, 1836)	0	0	0	0	0	0	0	0	1	0	0	0	0	0	0	0	1	0	0	0	0	0	0	0
Chaetilia paucidens Menzies, 1962	0	0	0	0	0	1	0	0	0	0	0	0	0	0	0	0	0	0	0	0	0	0	0	0
Dipteran unidentified	0	0	0	0	0	0	0	0	0	1	0	0	0	0	0	0	0	0	0	0	0	0	0	0
Emerita analoga (Stimpson, 1857)	1456	1216	364	155	245	312	29	97	73	2	5	0	34	35	38	14	55	9	5	21	17	34	3	7
Euzonus heterocirrus Rozbaczylo & Zamorano, 1970	90	41	3	88	83	15	0	23	0	1	0	0	1	0	0	0	0	0	0	0	0	9	0	0
Excirolana braziliensis Richardson, 1912	0	0	0	1	0	0	0	0	4	0	1	10	31	0	3	3	10	0	0	0	0	0	0	1
Excirolana hirsuticauda Menzies, 1962	38	28	12	57	51	10	65	70	71	0	2	169	47	4	16	26	85	13	73	68	122	136	89	139
Excirolana monodi Carvacho, 1977	0	0	0	0	0	0	0	0	0	0	0	0	3	0	0	1	0	1	6	1	0	0	1	0
Glycera americana Leidy, 1855	0	0	0	0	0	0	0	0	0	1	0	0	0	0	0	0	0	0	0	1	0	0	0	0
Huarpe escofeti Barnard & Clark, 1982	0	0	0	0	0	0	0	0	0	0	0	0	0	1	0	0	0	0	0	0	0	0	0	0
Lumbrineris bifilaris Ehlers, 1901	0	0	0	0	0	0	0	0	0	0	0	0	0	0	0	0	2	0	0	0	0	0	0	0
Macrochiridothea setifer Menzies, 1962	0	0	0	0	0	0	0	0	1	0	0	0	0	0	0	0	0	0	0	0	0	1	0	3
Macrochiridothea mehuinensis Jaramillo, 1977	0	0	0	0	0	0	0	0	0	0	0	0	2	0	0	0	0	0	0	0	0	0	0	0
Mitrella unifasciata (Sowerby, 1832)	0	0	0	0	0	0	0	0	0	1	0	0	0	0	0	0	0	0	0	0	0	0	0	0
Nephtys impressa Baird, 1873	1	0	0	0	2	0	0	0	0	1	0	0	0	2	0	0	0	0	0	0	1	0	0	0
Orchestoidea tuberculata Nicolet, 1849	15	28	32	37	17	48	16	76	19	0	0	57	58	26	28	10	162	78	31	178	1	7	0	5
Phalerisida maculata Kulzer, 1954	0	0	0	0	0	2	0	1	0	0	0	0	0	0	0	0	0	0	0	1	0	0	0	0
Scolelepis squamata (Müller, 1806)	0	0	0	0	0	0	0	0	4	0	1	0	0	0	0	0	1	0	3	1	2	0	0	0
Species number	5	4	4	6	5	6	3	5	7	7	4	3	7	5	4	5	7	4	5	8	5	5	3	6
Individual number	1600	1313	411	339	398	388	110	267	173	8	9	236	176	68	85	54	316	101	118	277	143	187	93	156
